# Supplementary material for: Comparative Analysis of Peptidoglycans From Pseudomonas aeruginosa Isolates Recovered From Chronic and Acute Infections
Source: Front Microbiol. 2019 Aug 27;10:1868. doi: 10.3389/fmicb.2019.01868 (PMC6719521; doi:10.3389/fmicb.2019.01868)
Supplement: DATA SET S1 — Main features of the strains studied in this work. The strains are organized in two sheets: bacteremia (including also the P. aeruginosa reference strains PAO1 and PA14) vs. CF strains (displayed in pairs of early-late isolates). The Data Set shows all the relevant features of the strains, including molecular epidemiology, ceftazidime MICs and finally, the mean value ± SD from each strain regarding the bacterial survival after the following treatments: lysozyme + colistin (25 + 0.025 mg/L), PGLYRP1 + colistin (50 + 0.025 mg/L) and PGLYRP2 + colistin (50 + 0.025 mg/L) [data obtained from Cabot et al., 2011; López-Causapé et al., 2018; Torrens et al., 2019 (see References section)]. [file Table_1.XLSX]

## Sheet: BACT
STRAIN NAME	OBSERVATIONS	PFGE CLONE	ST	Ceftazidime MIC (mg/L) (E-test)	% SURVIVAL AFTER LYSOZYME+ COLISTIN TREATMENT		% SURVIVAL AFTER PGLYRP1+COLISTIN (0,025 mg/L) TREATMENT		% SURVIVAL AFTER PGLYRP2+COLISTIN TREATMENT
					MEAN	SD	MEAN	SD	MEAN	SD
PABA-12	Bacteremia	1	175	16	0.45	0.4	1.9	0.4	3.95562	0.845634
PABA-19	Bacteremia	3	111	64	1.8	0.8	9.5	0.05	4.80665	1.21208
PABA-28	Bacteremia	11	244	4	0.17	0.05	9.05	0.8	1.06061	0.214275
PABA-37	Bacteremia	26	699	2	0.58	0.37	1.1	0.33	1.4197	1.05921
PABA-43	Bacteremia	2	175	64	0.57	0.38	7.9	4.1	8.62761	2.09976
PABA-48	Bacteremia	106	319	4	7.1	1.3	7.6	3.7	10.273	1.40662
PABA-63	Bacteremia	22	446	16	3.6	0.86	6.05	2.7	5.80497	0.05
PABA-100	Bacteremia	30	1113	8	1.9	1.01	7.7	1.4	11.9698	1.78974
PABA-120	Bacteremia	31	1114	4	6.2	2.1	8.3	0.75	8.67958	1.66817
PABA-142	Bacteremia	35	1178	4	9.6	1.1	1.8	0.6	7.15626	0.758088
PABA-181	Bacteremia	ND	385	4	6.9	2.1	6.4	2.1	3.74624	0.735999
PABA-211	Bacteremia	3	111	4	9.1	2.8	6.6	2.1	5.98894	2.0414
				MEAN VALUE OF THE COLLECTION ►	3.9975	NA	6.15833	NA	6.12408	NA
				SD ►	3.57227	NA	2.93233	NA	3.37411	NA
PAO1	Reference strain	NA	549	1	5.9	0.81	10.9	3.5	7.7	2.3
PA14	Reference strain	NA	253	0.75	4.2	1.1	7.7	2.9	9.2	1.5
ND: not determined
NA: not applicable

## Sheet: CF
STRAIN NAME	OBSERVATIONS	PFGE CLONE	ST	Ceftazidime MIC (mg/L) (E-test)	% SURVIVAL AFTER LYSOZYME (25 mg/L) + COLISTIN (0,025 mg/L) TREATMENT		% SURVIVAL AFTER PGLYRP1 (50 mg/L) + COLISTIN (0,025 mg/L) TREATMENT		% SURVIVAL AFTER PGLYRP2 (50 mg/L) + COLISTIN (0,025 mg/L)TREATMENT
					MEAN	SD	MEAN	SD	MEAN	SD
PAFQ05-03	CF-early isolate	E	1108	16	3.615	1.22	4.83257	2	9.14328	2.18691
PAFQ05-11	CF-late isolate	E	1108	12	1.58	0.356277	2.13108	1.18085	7.28332	1.67502
PAFQ06-03	CF-early isolate	A	274	0.064	1.7	0.868907	4.07143	1.42201	3.61958	1.07825
PAFQ06-10	CF-late isolate	A	274	1.5	1.8125	0.193111	0.955711	0.146293	1.24715	0.380264
PAFQ10-03	CF-early isolate	A	274	0.38	1.47	0.73	4.13017	1.3	9.33269	3.23884
PAFQ10-11	CF-late isolate	A	274	3	0.5025	0.258892	1.92356	0.65	4.16112	0.13947
PAFQ11-03	CF-early isolate	K	701	1	2.01	1.1	2.51776	0.274278	5.99132	0.377853
PAFQ11-10	CF-late isolate	K	701	2	0.106343	0.11	0.495705	0.32	0.222058	0.259293
PAFQ12-146-07	CF-early isolate	B	146	24	2.11667	0.579511	4.03892	1.25039	12.1845	3.08044
PAFQ12-146-10	CF-late isolate	B	146	1	2.6	0.458258	2.28453	0.581408	6.24361	0.842116
PAFQ12-299-03	CF-early isolate	C	299	0.75	0.6525	0.240191	7.65176	0.73151	3.00813	0.459907
PAFQ12-299-06	CF-late isolate	C	299	8	0.89	0.37027	2.15752	0.731002	0.827855	0.214291
PAFQ15-03	CF-early isolate	A	274	1	1.01	0.77	6.56071	2.01521	3.23478	0.301934
PAFQ15-10	CF-late isolate	A	274	1.5	1.2	0.781025	3.81616	1.93001	1.84202	0.894805
PAFQ16-03	CF-early isolate	M	1073	1.5	1.16667	0.723418	1.85189	0.559879	7.3233	2.28594
PAFQ16-10	CF-late isolate	M	1073	3	1.77333	0.84	0.576055	0.25	1.79315	0.0155178
PAFQ21-1088-03	CF-early isolate	H	1088	0.5	0.6425	0.159661	5.71107	1.22934	5.90381	1.30879
PAFQ21-1088-10	CF-late isolate	H	1088	1.5	0.65	0.327872	0.427372	0.12	2.82917	0.712999
PAFQ21-1109-05	CF-early isolate	I	1109	16	0.6	0.087178	8.54085	0.890186	5.26135	2.98493
PAFQ21-1109-10	CF-late isolate	I	1109	8	1.86667	0.78	7.10702	0.827717	2.84118	0.279304
PAFQ24-04	CF-early isolate	A	1089	1	1.14	0.250732	8.45507	2.9391	12.3619	2.9994
PAFQ24-10	CF-late isolate	A	1089	0.38	1.375	0.45	3.78864	1.86043	6.72073	0.702387
PAFQ28-06	CF-early isolate	J	1071	1.5	0.9	0.360555	5.66634	2.387	4.26724	1.03628
PAFQ28-10	CF-late isolate	J	1071	1	2.51667	0.869387	0.811101	0.263047	3.00246	1.21567
				MEAN VALUE OF THE COLLECTION ►	1.41235	NA	3.77096	NA	5.0269	NA
				SD ►	0.801326	NA	2.57421	NA	3.34204	NA
NA: not applicable
